# Supplementary material for: Effect of Particle Size of Silage of Flint Corn Grain on Dairy Cows Fed Tropical Pasture: Performance, Intake, Ruminal Fermentation, and Digestibility
Source: Animals (Basel). 2023 Jun 9;13(12):1932. doi: 10.3390/ani13121932 (PMC10295517; doi:10.3390/ani13121932)
Supplement: Supplementary file 1 [file animals-13-01932-s001.zip]

Archive with 1 entries (1 files):
- animals-2254047-supplementary.pdf
